# Supplementary material for: Predicted long-term antibody persistence for a tick-borne encephalitis vaccine: results from a modeling study beyond 10 years after a booster dose following different primary vaccination schedules
Source: Hum Vaccin Immunother. 2020 Jan 17;16(9):2274–9. doi: 10.1080/21645515.2019.1700712 (PMC7553683; doi:10.1080/21645515.2019.1700712)
Supplement: Supplemental Material [file KHVI_A_1700712_SM0936.zip]

Archive with 2 entries (2 files):
- Suppl Fig 1_Costantini et al_HVI2019.tiff
- Suppl text_Costantini et al_HVI 2019-revised.docx
